# Supplementary material for: Cdc42 interacts with chaperone Ydj1 to enhance its stability and partitioning during asymmetric cell division and aging in yeast
Source: PLoS Biol. 2026 Feb 12;24(2):e3003306. doi: 10.1371/journal.pbio.3003306 (PMC12900338; doi:10.1371/journal.pbio.3003306)
Supplement: S1 Data — Data for each figure are shown in each sheet. (XLSX) [file pbio.3003306.s008.xlsx]

## Sheet: Fig 1
		Fig 1B	Cells during cytokinesis or soon after cytokinesis.									Fig. 1D	Cell survival percentage of WT and cdc42-108 mutant								Fig. 1E		Cell survival percentage of WT and 2X cdc42-108 mutant
		Cdc42-mCherrySW mean fluorescence intensity
			A	B								Number of cell divisions counted for each cell (divided more than 4 times)									Number of cell divisions counted for each cell (divided more than 4 times)
			Young mother (average of first 3 divisions)	Old mother (average of last 3 divisions)								WT DDY1300	cdc42-108 DDY1312			Survival curve comparison	Survival data: WT vs cdc42-108 > 4 divisions						WT DDY1300		2X cdc42-108 HPY4148			Survival curve comparison	Survival data: WT vs 2X cdc42-108_> 4 divisions
		cell 1	928.055	1582.78								12	7										13		27
		cell 2	1048.3	1433.7								18	11			Logrank (Mantel-Cox) test							5		11			Logrank (Mantel-Cox) test
		cell 3	750.76	1353.41								20	28			Chi square	4.775						14		30			Chi square	3.456
		cell 4	894.96	1786.61								10	23			df	1						19		5			df	1
		cell 5	789.997	1153.14								16	8			P value	0.0289						34		30			P value	0.063
		cell 6	941.473	1528.1								23	6			P value summary	*						32		22			P value summary	ns
		cell 7	1084.62	1241.51								15	7			Are the survival curves sig different?	Yes						21		12			Are the survival curves sig different?	No
		cell 8	840.837	850.493								26	11										29		20
		cell 9	1174.24	2075.83								15	14			Gehan-Breslow-Wilcoxon test							16		30			Gehan-Breslow-Wilcoxon test
		cell 10	896.033	832.173								13	12			Chi square	13.6						11		12			Chi square	3.426
		cell 11	803.165	1054.79								17	19			df	1						13		18			df	1
		cell 12	1087.56	1555.57								23	22			P value	0.0002						18		5			P value	0.0642
		cell 13	688.85	1114.87								7	24			P value summary	***						34		31			P value summary	ns
		cell 14	851.044	1017.08								14	24			Are the survival curves sig different?	Yes						24		31			Are the survival curves sig different?	No
		cell 15	886.344	1486.15								29	23										18		17
		cell 16	763.418	972.29								13	14			Median survival							26		32			Median survival
		cell 17	788.147	1190.31								14	29			WT (Y333)	17						15		12			y333 (WT)_111925	18
		cell 18	890.375	865.62								29	22			cdc42-108 (Y3887)	21						15		15			y4148 (cdc42-108 X2)_111925	19
		cell 19	867.255	985.083								6	14			Ratio (and its reciprocal)	0.8095	1.235					29		27			Ratio (and its reciprocal)	0.9474	1.056
		cell 20	887.713	953.653								31	8			95% CI of ratio	0.6344 to 1.033	0.9680 to 1.576					18		14			95% CI of ratio	0.7459 to 1.203	0.8310 to 1.341
		cell 21	815.253	881.391								19	21										19		13
		cell 22	1096.03	1719.44								6	24			Hazard Ratio (Mantel-Haenszel)	A/B	B/A					24		19			Hazard Ratio (Mantel-Haenszel)	A/B	B/A
		cell 23	882.865	978.52								12	9			Ratio (and its reciprocal)	1.333	0.7503					21		17			Ratio (and its reciprocal)	1.276	0.7835
		cell 24	827.505	969.027								6	16			95% CI of ratio	1.030 to 1.725	0.5798 to 0.9708					26		18			95% CI of ratio	0.9868 to 1.651	0.6059 to 1.013
		cell 25	668.71	908.024								9	20										22		24
		cell 26	764.813	1188.29								7	26			Hazard Ratio (logrank)	A/B	B/A					29		26			Hazard Ratio (logrank)	A/B	B/A
		cell 27	1625.23	1535.44								20	22			Ratio (and its reciprocal)	1.292	0.7741					8		33			Ratio (and its reciprocal)	1.237	0.8086
		cell 28	916.71	1082.63								19	19			95% CI of ratio	1.013 to 1.648	0.6068 to 0.9874					23		19			95% CI of ratio	0.9715 to 1.574	0.6352 to 1.029
		cell 29	997.078	1261.31								17	27										25		19
		cell 30	821.52	896.075								19	29										29		22
		cell 31	993.513	1177.75								18	28										22		33
		cell 32	1085.18	1752.96								18	16			Survival data summary	WT	cdc42-108					5		24
		cell 33	1000.17	1188.19								31	29			Number of rows	217	217					22		32
		cell 34	1004.75	1202.39								17	34			# of blank rows	77	97					12		33			Survival data summary	WT	2 x cdc42-108
		cell 35	909.178	946.63								10	18			# rows with impossible data	0	0					22		18			Number of rows	232	232
		cell 36	1074.63	1761.6								33	24			# censored subjects	0	0					19		10			# of blank rows	112	103
		cell 37	1060.72	1777.42								25	8			# deaths/events	140	120					5		17			# rows with impossible data	0	0
												21	28										14		12			# censored subjects	0	0
												21	25			Median survival	17	21					12		9			# deaths/events	130	139
												13	30			Lower 95% CI	15	20					12		16
												16	27			Upper 95% CI	18	22					27		18			Median survival	18	19
												18	32										10		18			Lower 95% CI	17	17
												11	28										17		8			Upper 95% CI	19	22
												6	23										25		30
												8	17										21		30
												8	18										19		7
												29	26										7		14
												19	18										10		22
												12	22										11		29
												19	17										28		27
												26	13										9		18
												16	11										17		15
												20	20										31		23
												28	31										28		17
												32	17										19		7
												24	23										32		16
												15	18										5		30
												5	32										29		11
												25	31										15		29
												13	26										13		9
												17	19										29		29
												15	28										13		19
												25	23										19		24
												28	15										13		16
												36	23										7		25
												41	29										10		28
												40	10										5		24
												43	21										8		7
												26	31										13		30
												22	32										15		22
												24	15										21		31
												15	21										6		28
												27	25										25		20
												43	18										13		22
												28	21										5		25
												42	26										21		20
												23	14										18		9
												23	14										17		29
												22	27										18		16
												6	12										18		17
												18	13										28		12
												40	18										11		18
												38	15										5		11
												16	17										8		26
												12	22										19		18
												18	16										26		12
												24	14										23		8
												16	22										26		21
												15	14										18		7
												17	21										13		19
												10	20										28		20
												18	21										14		16
												11	23										22		33
												8	15										18		24
												18	20										11		29
												27	20										11		28
												19	24										20		16
												7	23										19		26
												12	20										12		10
												17	40										32		10
												21	42										12		8
												7	39										35		14
												8	22										19		23
												9	21										17		10
												15	10										8		12
												20	10										23		24
												8	22										18		25
												22	32										30		17
												10	40										23		29
												13	42										26		9
												8	22										6		28
												19	18										30		12
												13	12										31		23
												18	22										15		28
												9	21										17		26
												14	19										11		31
												17	14										24		30
												19	32										23		24
												6	33										22		14
												16	38										5		30
												7	21	median									19		17
												5											8		10
												19											25		17
												22											26		16
												17											7		22
												8											25		13
												10											9		14
												11											9		33
												5											19		29
												8											20		17
												10									Median		18		27
												10									n		130		24
												9													13
												7													34
												19													14
												8													21
												32													16
												32													14
												39													11
												21												Median	19
											median	17												n	139

## Sheet: Fig 2
	Fig 2A										Fig. 2B	Cell survival percentage of fob1 and fob1 cdc42-108 mutant
	Terminal cell shapes (%) from two sets of countring (40~60 cells per strain)
											Number of cell divisions counted for each cell (divided more than 4 times)
		unbudded	round budded	elongated budded	n	Total (%)					fob1 HPY3881	fob1 cdc42-108 HPY3963			Survival curve comparison	Survival data: fob1_cdc42-108 fob1
	WT1 (BY haploid)_1	19	17	9	45						19	20
	%	42.2222	37.7778	20	100	100					10	24			Logrank (Mantel-Cox) test
											16	34			Chi square	4.609
	WT2 (HPY3740)_1	29	15	4	48						21	35			df	1
	%	60.4167	31.25	8.33333		100					10	35			P value	0.0318
											12	30			P value summary	*
	Cdc42ov HPY3721)_1	28	17	5	50						5	23			Are the survival curves sig different?	Yes
	%	56	34	10		100					6	21
											14	15			Gehan-Breslow-Wilcoxon test
	WT1 (BY haploid)_2	26	21	13	60						14	28			Chi square	13.7
	%	43.3333	35	21.6667		100					14	23			df	1
											5	5			P value	0.0002
	WT2 (HPY3740)_2	35	17	6	58						12	35			P value summary	***
	%	60.3448	29.3103	10.3448		100					14	25			Are the survival curves sig different?	Yes
											16	32
	Cdc42ov (HPY3721)_2	33	20	7	60						11	29			Median survival
	%	55	33.3333	11.6667		100					24	28			fob1D	19
											18	17			cdc42-108 fob1D	23
											14	25			Ratio (and its reciprocal)	0.8261	1.211
											15	18			95% CI of ratio	0.6675 to 1.022	0.9781 to 1.498
		Total # of cells pulled									10	27
	WT1 (BY haploid)	105									11	30			Hazard Ratio (Mantel-Haenszel)	A/B	B/A
	WT2 (Y3740)	106									15	16			Ratio (and its reciprocal)	1.284	0.779
	Cdc42ov (Y3721)	110									13	16			95% CI of ratio	1.022 to 1.612	0.6202 to 0.9785
											18	28
											20	34			Hazard Ratio (logrank)	A/B	B/A
											12	27			Ratio (and its reciprocal)	1.243	0.8046
											18	15			95% CI of ratio	1.005 to 1.538	0.6504 to 0.9952
											15	31
											25	12
											11	31
											13	29			Survival data summary	fob1	cdc42-108 fob1
											12	28			Number of rows	230	230
											21	21			# of blank rows	47	73
											13	20			# rows with impossible data	0	0
											16	20			# censored subjects	0	0
											6	12			# deaths/events	183	157
											20	33
											15	16			Median survival	19	23
											17	34			Lower 95% CI	17	21
											25	20			Upper 95% CI	20	25
											25	32
											17	23
											5	15
											23	10
											16	34
											24	5
											12	21
											16	22
											12	36
											6	28
											9	38
											23	12
											10	34
											10	21
											20	15
											22	29
											21	18
											23	18
											20	20
											5	25
											11	32
											20	34
											14	17
											18	20
											18	9
											9	11
											18	20
											22	14
											11	25
											20	28
											24	17
											16	16
											10	20
											17	19
											29	20
											19	35
											23	34
											8	33
											22	17
											13	33
											22	9
											8	30
											24	19
											13	11
											21	24
											24	31
											22	28
											11	25
											10	20
											21	19
											24	12
											21	21
											27	26
											14	22
											18	24
											17	30
											11	13
											16	7
											22	24
											21	24
											15	32
											22	21
											23	20
											22	22
											17	15
											18	22
											17	18
											20	28
											6	30
											19	21
											21	32
											20	28
											10	24
											22	21
											12	9
											11	12
											29	20
											30	35
											7	33
											21	19
											8	20
											28	35
											19	35
											20	17
											27	23
											10	16
											5	39
											12	37
											11	20
											34	34
											45	36
											32	17
											18	5
											35	7
											40	26
											14	7
											18	29
											25	20
											30	12
											32	33
											15	11
											16	30
											13	6
											18	22
											29	35
											25	15
											39	20
											37	32
											27	5
											38	20
											35	29
											40	24
											18	34
											25	31
											30	32
											32	36
											15	23	Median
											29	157	n
											25
											39
											16
											13
											18
											37
											27
											38
											35
											31
											34
											36
											27
											40
											35
											24
											29
											36
											31
											31
											38
											19
											25
											34
										Median	19
										n	183

## Sheet: Fig 3
		Fig 3A	Cells during cytokinesis or soon after cytokinesis.																		Fig 3B	Cells during cytokinesis or soon after cytokinesis.										Fig 3C	Cells during cytokinesis or soon after cytokinesis.													Fig 3D	Cells during cytokinesis or soon after cytokinesis.
		Cdc42-mCherrySW mean fluorescence intensity in each mother-daughter pair																			Cdc42-mCherrySW mean fluorescence intensity in each mother-daughter pair											GFP mean fluorescence intensity in whole cells														Cdc42-ritC-GFP mean fluorescence intensity in mother and bud compartments
			A	B	C	D															during symmetric division											(mother-bud combined)														mother-bud pair
			Young mother age <4	Daughter from young mother	Old mother age > - 4	Daughter from old mother																	mother	daughter									GFP-Cdc42 Y3215	Cdc42-ritC-GFP Y2835													mother	daughter
		cell 1	928.055	516.449	1582.78	886.455																cell 1	1672.14	1393.45								cell 1	1110.65	1119.78												cell 1	4573.32	4580.47
		cell 2	1048.3	616.749	1433.7	884.11																cell 2	1230.61	1056.05								cell 2	953.452	973.385												cell 2	3969.4	4322.71
		cell 3	750.76	757.08	1353.41	861.649																cell 3	1101.37	1072.01								cell 3	922.447	846.821												cell 3	3746.69	2639.48
		cell 4	894.96	658.18	1786.61	1127.11																cell 4	1054.37	1334.6								cell 4	1279.19	1066.86												cell 4	2290.03	3400.68
		cell 5	789.997	608.08	1153.14	840.12																cell 5	937.622	1081.7								cell 5	1297.61	1326.67												cell 5	3900.47	3627.88
		cell 6	941.473	576.253	1528.1	655.12																cell 6	1356.63	1101.01								cell 6	1095.15	1089.39												cell 6	4178.05	3633.57
		cell 7	1084.62	744.505	1241.51	1027.21																cell 7	1225.82	1163.64								cell 7	1262.37	1216.21												cell 7	2944.76	3341.28
		cell 8	840.837	808.517	850.493	825.553															average		1225.51	1171.78								cell 8	884.74	928.829												cell 8	3499.54	3744.89
		cell 9	1174.24	857.115	2075.83	1106.09																										cell 9	1168.3	982.669												cell 9	2122.46	2154.2
		cell 10	896.033	575.56	832.173	682.79																										cell 10	1347.82	853.884												cell 10	3706.79	3978.65
		cell 11	803.165	597.089	1054.79	716.857																										cell 11	960.256	1896.66												cell 11	3066.55	3784.41
		cell 12	1087.56	756.993	1555.57	1225.57																										cell 12	1081.37	1044.53												cell 12	3875.1	3773.44
		cell 13	688.85	500.767	1114.87	802.47																										cell 13	1099.23	1082.7												cell 13	3142.29	2880.12
		cell 14	851.044	752.419	1017.08	598.675																										cell 14	1165	976.417												cell 14	4905.86	5750.3
		cell 15	886.344	575.037	1486.15	624.423																										cell 15	1208.68	1139.02												cell 15	3718.82	4221.83
		cell 16	763.418	484.828	972.29	748.345																										cell 16	950.796	1033.26												cell 16	4790.41	5484.83
		cell 17	788.147	579.357	1190.31	902.597																										cell 17	914.643	1116.58												cell 17	3480.07	4163.31
		cell 18	890.375	740.69	865.62	754.8																										cell 18	1083.17	1269.58												cell 18	3266.33	4152.87
		cell 19	867.255	771.807	985.083	819.49																										cell 19	728.208	1076.75												cell 19	4479.97	4342.36
		cell 20	887.713	593.13	953.653	738.525																										cell 20	1987	1290.91												cell 20	3515.84	4150.13
		cell 21	815.253	676.499	881.391	657.353																										cell 21	926.357	1039.73												average	3658.64	3906.37
		cell 22	1096.03	620.232	1719.44	926.719																										cell 22	813.454	1090.38
		cell 23	882.865	648.22	978.52	594.635																										cell 23	959.387	1038.69
		cell 24	827.505	840.875	969.027	913.89																										cell 24	1033.33	1330.17
		cell 25	668.71	588.87	908.024	752.288																										cell 25	2396.57	1061.12
		cell 26	764.813	639.94	1188.29	851.987																										cell 26	2063.95	778.779
		cell 27	1625.23	756.523	1535.44	785.46																										cell 27	1273.52	1019.54
		cell 28	916.71	666.209	1082.63	943.195																										cell 28	1166.02	823.466
		cell 29	997.078	747.708	1261.31	968.78																										cell 29	1007.56	1040.23
		cell 30	821.52	879.65	896.075	791.07																										cell 30	1051.21	817.666
		cell 31	993.513	740.81	1177.75	1011.66																										cell 31	1414.98	881.805
		cell 32	1085.18	831.422	1752.96	846.598																										cell 32	1127.3	842.615
		cell 33	1000.17	810.524	1188.19	878.88																										cell 33	1312.94	1007.81
		cell 34	1004.75	739.449	1202.39	908.271																										cell 34	1272.44	1119.42
		cell 35	909.178	652.582	946.63	756.716																										cell 35	947.672	953.509
		cell 36	1074.63	456.6	1761.6	1021.56																										cell 36	786.562	856.548
		cell 37	1060.72	582.886	1777.42																											cell 37	790.497	1077.99
	average		929.918	674.314	1250.28	845.473																										cell 38	978.624	1046.43
	SEM		28.05	18.22	54.48	24.78																										cell 39	1014.18	1334.57
																																cell 40	761.52	744.71
																																cell 41	1162.94	1009.11
																																cell 42	817.199	945.14
																																cell 43	886.466	814.57
																																cell 44	994.244	865.15
																																cell 45	954.18	835.76
																																cell 46	909.71	740.94
																																cell 47	977.02	945.31
																																cell 48	902.17	811.81
																																cell 49	1438.21	876.62
																																cell 50	635.11	999.46
																																cell 51	1278.82	1261.27
																																cell 52	1127.64	878.12
																																cell 53	958.07	875.65
																																cell 54	1135.71	1866.64
																																cell 55	1080.63	1162.66
																																cell 56	1186.6	1027.04
																																cell 57	1626.28	985.87
																																cell 58	1110.74	940.47
																																cell 59	1397.18	764.91
																																cell 60	1028.35	1292.08
																																cell 61	1181.11	918.87
																																cell 62	1310.81	864.23
																																cell 63	1184.21	1210.66
																																cell 64	1042.98	1202.61
																																cell 65	1254.92	1168.01
																																cell 66	1185.86	888.7
																																cell 67	1027.64	1045.89
																																cell 68	958.07	946.14
																																cell 69	935.72	1070.06
																																cell 70	1080.63	1009.77
																																cell 71	1024.78	1064.13
																																cell 72	1085.72	1065.47
																																average	1117.75	1035.96

## Sheet: Fig 4
		Fig 4B	Cells during cytokinesis or soon after cytokinesis.								Fig 4B	Cells during cytokinesis or soon after cytokinesis.													Fig 4C	Cells during cytokinesis or soon after cytokinesis.
		Cdc42-mCherrySW mean fluorescence intensity									Cdc42-mCherrySW mean fluorescence intensity in each mother-daughter pair														Cdc42-mCherrySW mean fluorescence intensity in whole cells
		in ydj1D mutant: each mother-daughter pair											log2 (Cdc42_mother / Cdc42_bud)														A	B	C
		mother-daughter pair	Young mother	Daughter								mother-daughter pair	WT_ (mother/bud)	ydj1D_ (mother/bud)	ydj1(C406S)_ (mother/bud)												WT_ Y3737	ydj1D_ Y4079	ydj1(C406S)_ Y4092
		cell 1	1220.8	865.7								cell 1	0.215604	-0.23183	0.00266208											cell 1	2374.58	1609.06	2417.98
		cell 2	886.89	949.578								cell 2	0.24616	0.112306	0.0929339											cell 2	2356.75	1445.85	2100.38
		cell 3	696.942	869.211								cell 3	0.271856	0.233869	0.150317											cell 3	2980.34	1034.38	2173.03
		cell 4	1154.95	1149.17								cell 4	0.216876	0.149938	-0.101188											cell 4	2253.59	1369.49	2255.69
		cell 5	1252.34	1137.79								cell 5	0.453669	-0.411316	0.243741											cell 5	3155.94	1270.66	2414.89
		cell 6	1376.87	981.18								cell 6	0.229653	0.127532	0.21006											cell 6	3241.48	1194.65	1739.21
		cell 7	1240.73	1046.08								cell 7	-0.0385112	0.0405232	0.347762											cell 7	2296.14	1105.24	2966.23
		cell 8	1241.78	1464.07								cell 8	0.358368	-0.101459	0.0153093											cell 8	3754.28	1393.84	1423.4
		cell 9	1238.63	1359.34								cell 9	-0.0709337	0.243023	-0.109331											cell 9	2331.35	1266.62	2047.59
		cell 10	1159.98	1435.87								cell 10	0.197923	-0.161314	0.192464											cell 10	2710.65	1933.2	1729.83
		cell 11	1404.15	1489.1								cell 11	0.155392		0.0670157											cell 11	2486.82	1345.57	2028.75
		cell 12	1460.04	1377.83								cell 12	0.492536	-0.190647	-0.169619											cell 12	2297.31	1694.96	2176.81
		cell 13	1731.36	1451.99								cell 13	0.326301	-0.706633	-0.0809397											cell 13	2825.78	1749.55	2547.77
		cell 14	2996.3	3457.96								cell 14	-0.0276462	0.270493	0.0252243											cell 14	2870.59	1444.62	1955.74
		cell 15	1355.22	1099.28								cell 15	0.159201	0.204422	0.0987418											cell 15	2205.07	1239.06	2031.13
		cell 16	1062.57	1282.63								cell 16	0.361262	0.281908	0.482012											cell 16	2275.73	1313.71	1786.83
		cell 17	1271.78	1050.41								cell 17	0.0977708	0.114843	0.0520242											cell 17	2342.82	1547.6	1646.3
		cell 18	868.85	835.13								cell 18	0.0833471	-0.189056	0.051347											cell 18	2662.75	1271.01	1675.65
		cell 19	998.07	1009.6								cell 19	0.0284594	-0.111389	-0.141992											cell 19	2406.88	1713.15	1873.4
												cell 20	0.289389	-0.266496	-0.0202037											cell 20	2814.51	1195.89	1688.3
												cell 21	0.215785	0.179512	0.139074											cell 21	2799.33	1435.46	1634.62
												cell 22	0.158543	0.00242733	0.186686											cell 22	2789.98	1516.44	2080.48
												cell 23	0.335779	0.0310064	0.130034											cell 23	2957.96	1171.33	1837.36
												cell 24	0.124782	-0.0758939	0.0312562											cell 24	3112.58	1325.86	1677
												cell 25	0.314159	-0.0799347	-0.0619932											cell 25	2843.68	1200.47	1696.4
												cell 26	0.506903	0.00312371	0.200874											cell 26	2268.74	1241.07	1690.49
												cell 27	0.151177	0.035949	0.107668											cell 27	2201.53	1269.59	1792.65
												cell 28	0.155958	-0.0092101	0.228237											cell 28	2300.97	1291.9	1817.72
												cell 29	0.184517	0.100269	0.125879											cell 29	2398.99	1685.75	1309.85
												cell 30	0.274868	-0.0436707	0.0351911											cell 30	2266.69	1269.52	1967.88
												cell 31	0.379333	0.29655	0.0677936											cell 31	2300	1790	1804.1
												cell 32	0.323246	-0.101161	-0.0612587											cell 32	2117.85	1312.6	1384.28
												cell 33	0.0658786	0.676774	0.274264											cell 33	2707.8	1595.61	1939.87
												cell 34	0.395894	-0.097813	0.0952697											cell 34	2194.49	1276.07	1588.9
												cell 35	0.549122	-0.0600756	0.0880944											cell 35	2009.99	1246.3	1642.03
												cell 36	0.26449	0.211379	0.0712912											cell 36	2923.03	1518.63	1472.89
												cell 37	-0.0895756	-0.143192	-0.0536888											cell 37	2521.56	1343.95	1209.39
												cell 38	0.307869	0.201169	-0.0273826											cell 38	2510.93	1432.51	1637.89
												cell 39	0.258855	0.110777	0.310162											cell 39	2601.86	1633.58	1158.39
												cell 40	0.161071	0.328231	0.22953											cell 40	2312.11	1338.33	1707.91
												cell 41	-0.0531653	0.17434	0.338707											cell 41	2361.96	1628.22	1963.44
												cell 42	0.323561	-0.0518419	0.120885											cell 42	2671.61	1323.08	1246.83
												cell 43	0.279469	-0.162359	0.160817											cell 43	2529.65	1362.1	1775.41
												cell 44	0.288993	0.181262	0.133546											cell 44	2365.37	991.395	1351.06
												cell 45	0.173139	-0.00951001	0.12586											cell 45	2215.3	1409.77	1623.25
												cell 46	0.275454	0.13368	-0.224047											cell 46	2386.74	1131.28	1398.69
												cell 47	0.238398	-0.0459238	0.0393716											cell 47	2443.49	1610.12	1363.35
												cell 48	0.247065	0.058211	-0.113201											cell 48	3010.72	1127.85	1848.02
												cell 49	0.225177	-0.0390692	0.12748											cell 49	3259.5	984.288	2111.73
												cell 50	0.131778	0.13672	-0.157721											cell 50	2169.57	1344.27	1558.78
												cell 51	0.136447	0.202861	0.185626											cell 51	2747.3	1405.78	1676.6
												cell 52	0.263087	0.123573	-0.02455											cell 52	2497.81	1198.36	1476.3
																										cell 53	3147.31	1171.44	1379.9
																										cell 54	2559.76	1305.39	1381.41
																										cell 55	2887.7	1140.64	1721.71
																										cell 56	2469.62	1626.4	1633.92
																										cell 57	2558.79	1247.18	1356.24
																										cell 58	2231.71		1296.31
																										cell 59	2275.86		1405.57
																										cell 60	1815.92
																									average		2556	1369	1751
																									SEM		46.44	27.51	46.12

## Sheet: S1_Fig
		S1_Fig. Quantification of Cdc42-mCherrySW levels in growing buds
			Cells with small buds to large buds (until cytokinesis)
					small bud	medium bud	large bud	cytokinesis/ divided daughter			Welch's t test	Cdc42-mCherrySW_bud to Daughter cell_mean intensity
				cell 1	732.24	848.66	535.76	665.15
				cell 2		778.23	735.43	467.47			Column B	medium bud	cytokinesis/divided D
				cell 3	1615.26	1089.21	783.569	539.82			vs.	vs.	vs.
				cell 4	1141.43	1043.96	945.53	730.78			Column A	small bud	small bud
				cell 5		794.92	667.47	674.91
				cell 6	1264.01	1002.07	723.17	785.05			Unpaired t test with Welch's correction
				cell 7	964.68	809.87	646.62	613.51			P value	<0.0001	<0.0001
				cell 8		613.51	874.58	585.35			P value summary	****	****
				cell 9	1125.67	772.86	614.5	537.278			Significantly different (P < 0.05)?	Yes	Yes
				cell 10	1440.9	1358.46	1098.16	868.51			One- or two-tailed P value?	Two-tailed	Two-tailed
				cell 11	1386.08	1366.56	1138.79	984.81			Welch-corrected t, df	t=4.970, df=57.28	t=11.91, df=47.99
				cell 12		1388.04	1170.02	854.47
				cell 13	1231.17	1021.01	701.373	641.663			How large is the effect?
				cell 14	1560	1286.35	1020.85	738.358			Mean of column A	1296	1296
				cell 15	1707.88	1273.68	1057.3	683.862			Mean of column B	1009	657.3
				cell 16	1320.1	988.57	947.783	796.626			Difference between means (B - A) ± SEM	-286.4 ¬± 57.63	-638.5 ± 53.61
				cell 17	1270.87	1085.44	985.343	850.795			95% confidence interval	-401.8 to -171.1	-746.3 to -530.7
				cell 18	1526.67	1077.88	550.469	851.424			R squared (eta squared)	0.3013	0.7472
				cell 19	965.803	1082.48	447.33	386.911
				cell 20	998.756	837.416	670.083	479.427			F test to compare variances
				cell 21	1721.92	827.543	849.254	884.037			F, DFn, Dfd	1.698, 31, 38	2.824, 31, 39
				cell 22		932.072	699.326	409.281			P value	0.1205	0.0024
				cell 23	1005.69	796.01	829.747	749.958			P value summary	ns	**
				cell 24	1629.57	771.402	711.626	629.163			Significantly different (P < 0.05)?	No	Yes
				cell 25	1669.68	837.701	538.218	433.333
				cell 26	1240.76	1109.34	884.232	768.063			Data analyzed
				cell 27	1455.21	1272.57	823.725	771.351			Sample size, column A	32	32
				cell 28	999.423	842.031	741.927	382.35			Sample size, column B	39	40
				cell 29		1000.1	726	456.932
				cell 30	1201.49	1050.7	787.92	516.134
				cell 31	1427.82	1146.88	799.837	644.648
				cell 32	1509.67	1459.06	930.75	944.769
				cell 33	1217.9	781.634	552.467	581.757
				cell 34	1555.37	1115	840.329	729.625
				cell 35			795.88	680.949
				cell 36	813.793	898.205	446.466	447.043
				cell 37	1308.38	1128.13	983.379	542.77
				cell 38	1013.04	1079.7	847.015	755.707
				cell 39	1446.15	982.087	703.948	626.167
				cell 40		817.673	678.245	602.638
			average		1295.86	1009.41	787.11	657.321
			SEM		47.32	32.89	28.56	25.19
			n		32	39	40	40

## Sheet: S3_Fig
	S3_Fig	Cells during cytokinesis or soon after cytokinesis.															S3_Fig	Cells during cytokinesis or soon after cytokinesis.
	C. Cdc42-mCherrySW mean fluorescence intensity in whole cells																D. Cdc42-mCherrySW mean fluorescence intensity in mother-bud compartments
	in ydj1D cells carrying YDJ1 plasmids																in ydj1D cells carrying YDJ1 plasmids
		Data show from two independent transformant sets.
																		Log2 [Cdc42-mCherrry_mother)/ (Cdc42-mCherry_bud)]						Welch's t test	Log2_ratio Mother-bud pair_Cdc42-mCh_ydj1D w plasmids_each cell
		plasmid:	pRS315	WT YDJ1	ydj1-C406S	ydj1-L135S		Welch's t-test:	Global intensity (w m & bud) Cdc42-mCh_ydj1D w plasmids_whole cells								plasmid:	pRS315	WT YDJ1	ydj1-C406S	ydj1-L135S
			1789.25	1628.02	1520.17	1872.37												-0.175422	0.063621	-0.189276	0.102063			Column B	WT YDJ1	ydj1-C406S	ydj1-L135S
			1506.98	1531.81	1456.16	2155.56		Column ..	Wild Type	ydj1-C406S	ydj1-L135S							0.168457	0.146142	0.145765	0.183512			vs.	vs.	vs.	vs.
			1680.14	1322.78	1194.07	1662.05		vs.	vs.	vs.	vs.							-0.313611	-0.0242861	-0.0285633	-0.00249132			Column A	pRS315	WT YDJ1	WT YDJ1
			1391.23	1746.17	1495.05	2430.4		Column …	pRS315	Wild Type	Wild Type							-0.124187	0.474658	-0.13115	0.419223
			1358.79	1753.93	1362.65	1636.81												-0.256347	-0.019454	-0.0451106	0.211633			Unpaired t test with Welch's correction
			1496.57	1410.05	956.53	1926.36		Unpaired t test with Welch's correction										-0.154349	0.204804	0.00626743	-0.0320857			P value	0.0012	0.0005	0.1381
			1252.48	1362.74	1133.57	2104.22		P value	<0.0001	<0.0001	0.0333							0.112692	-0.0546195	0.370952	0.146371			P value summary	**	***	ns
			1523.03	1531.96	1071.75	1945.99		P value summary	****	****	*							-0.149753	0.0601833	0.105197	0.137705			Significantly different (P < 0.05)?	Yes	Yes	No
			1641	1591.02	1418.14	1715.7		Significantly different (P < 0.05)?	Yes	Yes	Yes							-0.0314403	0.0769704	-0.101547	-0.209681			One- or two-tailed P value?	Two-tailed	Two-tailed	Two-tailed
			1276.73	1696.49	1894.48	1991.62		One- or two-tailed P value?	Two-tailed	Two-tailed	Two-tailed							0.307711	-0.183946	0.213134	0.43807			Welch-corrected t, df	t=3.511, df=35.61	t=3.667, df=60.11	t=1.502, df=63.59
			1258.58	1196.25	1604.53	2021.35		Welch-corrected t, df	t=10.03, df=147.8	t=9.911, df=152.8	t=2.147, df=161.2							0.392925	0.193657	-0.0472893	0.0520993
			1296.08	1617.39	1447.96	1918.07												0.0945277	0.148812	0.0713041	-0.0236106			How large is the effect?
			1278.37	1701.79	1502.35	2319.95		How large is the effect?										0.434374	0.116919	0.253665	0.319127			Mean of column A	-0.005557	0.1964	0.1964
			1771.91	2039.49	1436.52	1534.55		Mean of column A	1409	1785	1785							-0.0471047	0.270771	0.0873672	-0.202391			Mean of column B	0.1964	0.04753	0.1273
			1709.6	1937.29	1413.1	1301.66		Mean of column B	1785	1395	1881							0.0964652	0.239276	0.241076	0.0819123			Difference between means (B - A) ± SEM	0.2019 ± 0.05752	-0.1488 ± 0.04059	-0.06906 ± 0.04598
			1229.89	1831.5	1441.01	1827.37		Difference between means (B - A) ± SEM	376.5 ¬± 37.53	-389.6 ± 39.30	96.15 ± 44.79							-0.0398777	0.331184	0.00706459	0.249777			95% confidence interval	0.08525 to 0.3186	-0.2300 to -0.06765	-0.1609 to 0.02281
			1348.58	1825.09	1545.73	1952.13		95% confidence interval	302.3 to 450.7	-467.2 to -311.9	7.694 to 184.6							-0.373319	-0.112387	0.116401	-0.0128835			R squared (eta squared)	0.2571	0.1828	0.03426
			1143.73	1944.68	1411.38	1923.31		R squared (eta squared)	0.4051	0.3913	0.02778							0.344614	0.10284	-0.00761906	0.0302275
			1498.73	1540.68	1353.43	1630.52												-0.0953818	0.214471	0.00305716	0.392269			F test to compare variances
			1438.96	1736.29	1296.52	1959.4		F test to compare variances										-0.330199	0.054272	0.022561	-0.0266877			F, DFn, Dfd	1.604, 21, 39	1.682, 39, 24	1.203, 31, 39
			1379.56	1920.16	1533.97	2085.38		F, DFn, Dfd	1.879, 81, 85	1.609, 81, 77	1.147, 81, 81							-0.0363517	0.257034	0.122125	0.632784			P value	0.1982	0.1796	0.5795
			1492.3	2096.78	1682.22	1639.33		P value	0.0044	0.0366	0.5378							0.0533266	0.0894122	-0.264973	-0.203332			P value summary	ns	ns	ns
			1490.57	1492.17	1196.31	1585.75		P value summary	**	*	ns								0.00817347	0.088093	0.194622			Significantly different (P < 0.05)?	No	No	No
			1888.43	2089.59	1502.42	2059.05		Significantly different (P < 0.05)?	Yes	Yes	No								0.184793	0.0984697	0.26343
			1359.03	2110.63	1362.14	2008.17													0.563725	0.0513691	0.207998			Data analyzed
			1357.59	1741.96	1329.94	1656.97		Data analyzed											0.360177		0.19644			Sample size, column A	22	40	40
			1742.65	1891.53	1599.59	2149.98		Sample size, column …	86	82	82								0.447133		-0.0482332			Sample size, column B	40	25	32
			1272.24	2218.65	936.656	1983.17		Sample size, column ..	82	78	82								0.42737		0.384567
			972.275	1671.56	1293.54	2012.7													0.486563		-0.0815306
			1201.21	1358.02	1466.33	1356.38													0.352071		0.275237
			1462.63	1812.92	1281.5	1804.22													0.171873		-0.0353037
			1162.06	1690.43	1675.04	1577.76													0.0840583		0.0332644
			1594.76	1774.22	1460.78	1612.93													0.222297
			1457.92	1485.25	951.123	1910.46													0.511777					Ordinary one-way ANOVA	Log2_ratio Mother-bud_Cdc42-mCh_ydj1D w plasmids_each cell
			1653.89	1779.93	1089.59	1768													0.521999					Data sets analyzed	A-D
			1281.68	2899.81	1410.75	1786.73													0.151983					Distribution assumption	Normal (Gaussian)
			1537.59	1772.2		2198.48													0.147497
			1213.66	2004.67		2099.06													0.229084					ANOVA summary
			1180.8	2007.84		1827.85													-0.0084509					F	6.386
			1296.31	1702.71		1882.42													0.342745					P value	0.0005
			1252.03	1922.82		1756.43											Mean	-0.005557	0.1964	0.04753	0.1273			P value summary	***
			1602.23	1990.43		1318.37											Std. Error of Mean	0.04963	0.02906	0.02834	0.03564			Significant diff. among means (P < 0.05)?	Yes
			962.926	1781.12		1300.51											n	22	40	25	32			R squared	0.1428
			1260.67	1985.25
			1426.78	2179.82																				Brown-Forsythe test
			1531.05																					F (DFn, DFd)	1.856 (3, 115)
			2006.85	1878.23	1561.97	2861.96																		P value	0.141
			1751.75	1942.33	1799.2	1895.62																		P value summary	ns
			1501.07	2053.24	1355.01	1598.06																		Are SDs significantly different (P < 0.05)?	No
			1399.54	1742.37	1209.2	1723.36
			1431.01	1806.83	1436.5	2010.02																		Bartlett's test
			1480.15	1669.86	1335.97	1759.09																		Bartlett's statistic (corrected)	5.639
			1379.71	1610.73	1307.15	2210.01																		P value	0.1306
			1448.96	1763.56	1399.22	1690.53																		P value summary	ns
			1433.17	1647.11	1096.47	2342.58																		Are SDs significantly different (P < 0.05)?	No
			1574.9	1401.44	1574.21	1920.13
			1410.6	2094.78	1747.3	1862.83																		ANOVA table	SS	DF	MS	F (DFn, DFd)	P value
			1216.42	1789.74	1641.88	1670.84																		Treatment (between columns)	0.6993	3	0.2331	F (3, 115) = 6.386	P=0.0005
			1730.97	1959.12	1399.46	2520.57																		Residual (within columns)	4.197	115	0.0365
			1481.69	2428.3	1713.86	2023.86																		Total	4.897	118
			1283.31	1519.72	1699.59	2345.92
			1252.89	1359.21	1520.3	1914.97																		Data summary
			1343.16	2070.95	1685.02	2143.05																		Number of treatments (columns)	4
			1201.41	1732.81	1319.3	1896.67																		Number of values (total)	119
			1587.6	2026.46	1234.94	2096.04
			1332.67	1629.82	1249.48	1839.56
			1537.17	2070.9	1694.64	2272.02
			1422.75	2098.38	1217.2	1696.04
			1495.04	1622.51	1049.7	2295.67
			1174.17	1667.1	1631.95	1703.49
			1427.7	1799.97	1231.77	1976.97
			1503.45	1584.37	1002.75	2159.19
			1138.48	2045.31	1275.7	1591.04
			1159.54	1812.01	1736.89	1945.01
			1101.15	1849.4	1480.14	2247.04
			1442.81	1815.85	1552.92	1682.42
			1350.81	1753.3	1440.41	1810.82
			1500.75	1539.52	1461.3	1356.05
			1298.8	2206.13	1255.75	1093.72
			1104.38	1115.6	1415.98	2067.93
			1126.67	1712.63	1494.39	1868.49
			1283.74	1769.28	1726.04	1777.15
			1714.6	1456.86	1144.05	1539.21
			1650.17		1161.89	1965.17
			1317.51		1477.37	1673.14
			1211.35		995.559
					1309.49
					1076.13
		average	1408.52	1785.02	1395.45	1881.17
		SEM	21.78	30.57	24.71	32.74
		total N	86	82	78	82
